# Supplementary material for: A High-Throughput, High-Containment Human Primary Epithelial Airway Organ-on-Chip Platform for SARS-CoV-2 Therapeutic Screening
Source: Cells. 2023 Nov 16;12(22):2639. doi: 10.3390/cells12222639 (PMC10669988; doi:10.3390/cells12222639)
Supplement: Supplementary file 1 [file cells-12-02639-s001.zip]

Archive with 1 entries (1 files):
- cells-2593807-supplementary.pdf
